# Supplementary material for: The zinc finger proteins ZNF644 and WIZ regulate the G9a/GLP complex for gene repression
Source: eLife. 2015 Mar 19;4:e05606. doi: 10.7554/eLife.05606 (PMC4365668; doi:10.7554/eLife.05606)
Supplement: Supplementary file 1. — PCR primers. All the primers used for RT-PCR and ChIP-qPCR are listed. DOI: http://dx.doi.org/10.7554/eLife.05606.018 [file elife05606s001.xls]

## Sheet: Sheet1
Supplementary file 1 PCR primers
RT-PCR Primers (5'-3')
CWH3-F	ACAGATGGTGACTGCAGTAAACCTG
CWH3-R	CACTTGCCAAGCACAGCAGTACTGC
DIP2C-F	TACACCTCAGAGCACTCGATACAGG
DIP2C-R	TTCTAATAATTCTTCAAAGTCATCG
ROCK1-F	CAGAAGTAGTTCTTGCATTGGATGC
ROCK1-R	AGTCACATTCTCTTCCATAATAACC
CACNA2D1-F	CCAGGCAGCCAGAGGATAAAACCTG
CACNA2D1-R	TGGTCTTCTGCGTACATCATAAAGG
ANKRD26P1-F	TGGCGTGCTTGGGAGAAGGAGCAGC
ANKRD26P1-R	AGATATTCACTAACTTACCACCTCG
USP14-F	AGTATTCCACCTATTATTCTACTGC
USP14-R	CATGGTAGTTTCAAACTCAACACCG
HCN1-F	ATATGATCTCGCCAGTGCAGTGGTG
HCN1-R	ATGGTAATCCAGAGGTCAGACATGC
PARD3-F	AGAGATATTTGGTAGTGAGCTTGGC
PARD3-R	CCCAGCAGTGTTCTGCTTGAGGAAG
ABCA13-F	CACTGACATTTCTGCAGCAACATGG
ABCA13-R	AGCTTCATCCTCTGATGTGCTAGAC
SENP5-F	TGAGAGTGGCACGATTGTGGTCACC
SENP5-R	AGTGACTTTCTGTACCCAGCTTCGC
NRXN3-F	AATGGTACCATGTGGACATTCAGCG
NRXN3-R	TCTGCCAGCTGTCGAATGTTCTTGC
ChIP-qPCR primers (5'-3')
CWH3-F	GTTCACTCTCCACATTAATCAGAAC
CWH3-R	CTCTCAGCTTTGATAGTAAAAGTGC
DIP2C-F	GCTCAGTGGACGGTTGGAGATGCG
DIP2C-R	AGATGACCTTGAGCGACTCTGAGCC
ROCK1-F	TGTTATGAGAACTAACACGAACGAC
ROCK1-R	GGCAGGTACCAGCATTGAGCACCAG
CACNA2D1-F	ATTGATCTTCGATCGCGAAGATGGC
CACNA2D1-R	TACGGCTGCACTCTGAAGTCTAGAG
ANKRD26P1-F	GACACTAGGCGTAGTAGGCCACTGG
ANKRD26P1-R	TTAAAGACCAGCCTGGGCAACATGG
USP14-F	TGAGAGGATAGCTTGAGCTGGGAGG
USP14-R	GCTGACTGATCAGAGCGGTGGATGC
HCN1-F	CATGCAAACATACACCGAGTCCTTC
HCN1-R	CGGCTGGTGCTGAAGCTGAGGCTG
PARD3-F	GTTAGGATTCCTTATGCTGCAGAAC
PARD3-R	GCGGCAGTTCTGCCTGAAACGCAAG
ABCA13-F	GATGGAGCCACCAGCTGGCAAGCTG
ABCA13-R	GACTCAAGTTCCACTCTGCTACTGC
SENP5-F	TGTAATTCGAGCACTGTGGGAGGCC
SENP5-R	CACCCTAGGCTCGCTGTAACCTCTG
NRXN3-F	GTAATGATGGAAGTGCATATGTCCG
NRXN3-R	ACTCCACTAAGCATTGGAGGAGGAC
ChIP-qPCR primers for validation of ChIP-seq results
FOXF2-F	GGTCCGCTGGTCTGCAGCACCTTC
FOXF2-R	CTTCTCCCCAGTTGTGGCTAATTCC
CYLC2-F	ATGTAGGGGGATGTATTTGAGAAGG
CYLC2-R	TGTCAGTCTTCTATTGCTACATAGC
NEK6-F	CCTCTAGTAACACTGCAATACGCTG
NEK6-R	ACAAGAGGGCAGACGAGGCAGCAGC
NT5C1A-F	AGCTTCTTATCCTCCAGGTCCTATC
NT5C1A-R	CTCTTCCATCCTGCCTGTCCTTTGG
PPFIA1-F	AGCCTCTTCTCAGACTTACTAGTTC
PPFIA1-R	TGTTGGGATTACAGGCGTGAGCCAC
WDR60-F	TTCACCTTGCCCGCTGCCTAGACAG
WDR60-R	AGGAACTGATAAGGGCAAGAAGACC
WASF1-F	TGTCACCTCTGCCTGGAAACTCTTG
WASF1-R	CACCACCACTTGTGTGAACTTGGAC
PCBP3-F	CACATCCCTGTCATTGCTGAGGAGC
PCBP3-R	GCGCTGCAGTCCAAAGCAAAATGAG
RPH3AL-F	TCGAACTCCTGACCTTAGGTGATCC
RPH3AL-R	TCTTCAGGACCGTGCAAGCAGAAGC
CLNK-F	AGACTGTGAGACAATACAATTTGAC
CLNK-R	ATCCTCCTTAATCTTACTAATAACC
GAS2-F	AATTAGCATTTATTGGCTGATGATG
GAS2-R	ATCAGGTCCACATTTCCTCCTTAGC
CDC73-F	TTGAGCTTATCTTTCCATTCATTAC
CDC73-R	TATTCATACCTGTGTCAGAGCACTC
IRS4-F	CACAGCCCAACACTGGTTATTTCAG
IRS4-R	AACTGCTTCCCACCGCTCTGCAGGC
CCAR1-F	TCAAGGATCTAGAACTAGAAATACC
CCAR1-R	AGCCCTGGCAATAGAGTGAGACTCC
GLI2-F	AGCCAAGATCGCGCCATTGCACTCC
GLI2-R	AGACCAGGCTACAGACTAGATAAGG
BRWD3-F	GCTAAACTACTTGCAATGAGTTGTC
BRWD3-R	TTGGGTTTCCTCACTCAGCTCTGCC
CDH9-F	AAGGATTTATCTACTAATCAATATC
CDH9-R	GACATATCTGTTTTCAGTAATTGAC
DAD1-F	AGATGAACTGGGTCTAGAAGGTCGG
DAD1-R	CTGGAGTGCAGTGTCGCGATCTCGG
GLUD2-F	TACTTTACTCTTCTTGATAGTATTG
GLUD2-R	CAAGGCAAAGATGCCTACATTTGCC
IL9R-F	AGCTATGATCATGTCACTGCACTCC
IL9R-R	ACACCTGTAATCCAAGAACTTTGGG
FASLG-F	CAGATAGTGAGGTGGTGTGTGAGAC
FASLG-R	TGGAATTACAGGCATGAGCCACTGC
ALG10-F	CTATTTCTAGGGTGGGTCAGTAAGC
ALG10-R	GGGATGGGAACATTTACATTACTGG
PMF1-F	AATCACTCAGACTTACGGCAACAAG
PMF1-R	ACCTGCAACACAGGCTTGGGGAGAG
SPRY3-F	ACTGTTGTTCCCAGGGTTGACAAGC
SPRY3-R	GGAACTGGTGGTAATGATAATGGTG
FAM193A-F	ACCTGGCATGTCTTGCAGCAAGGAC
FAM193A-R	AAGTCCCAAGACCAGCAAGTGTGTG
HGSNAT-F	AGAAGTTCGCTCCTCAGTTTGCAGC
HGSNAT-R	TAATGTATGTTGTTTAGGGACATCC
GUSBL2-F	TGGCTCACGCTTGTGATCCCAGCAC
GUSBL2-R	TCCCAAAGTGCTGGGATTACAGGCG
POTEA-F	AGCAGGGTTTGCTTCTTGTTTAAGG
POTEA-R	AAGGTGCTCAGTGTGGAGACTCTGG
BEYLA-F	ACTACATATTGCAGAGCCCAGCACC
BEYLA-R	TACTTTCTGGATCTAGGTATGAGAG
CDC27-F	GAAGGATGCAGTGTAGCTCTGTCAG
CDC27-R	TGTCTAGCATGCAATGTAGACTCTC
EXD3-F	AGTCTCCTCCAAGGGGGATATTTTG
EXD3-R	GGAGTCCAGGGTGCCAGGGTGCAGC
KLF6-F	ATAACCTTCACCGCCCACATACCGC
KLF6-R	TCTCCTAAAATATACCGTAATGTTC
SPIN4-F	TTGGAATTACTATCTTGTAATATGG
SPIN4-R	GAGAAAGCGTCATATAATCATGAG
SFRS8-F	GGCTCATTCTACAGGTATTAACCAG
SFRS8-R	TTACCCAAGTTTAACTCAGTCATCC
KCNA3-F	AGACTTTTTAAAGCCTAGGGTTGAG
KCNA3-R	ATGAGAGCAGGACCTGTACCTAGAC
NEK6-F	CCTCTAGTAACACTGCAATACGCTG
NEK6-R	AACAAGAGGGCAGACGAGGCAGCAG
KIF5B-F	ATGTTAATGCCTTTATTTGCAGCTC
KIF5B-R	GTGCTCACCCAATCATCCTAATACC
RASSF9-F	CATAATGATTTGGGTGCATATATGG
RASSF9-R	ATGAATCGCTCCTACTTACTTTGGG
